# Supplementary material for: Integrin adhesome axis inhibits the RPM-1 ubiquitin ligase signaling hub to regulate growth cone and axon development
Source: PLoS Genet. 2024 Dec 13;20(12):e1011496. doi: 10.1371/journal.pgen.1011496 (PMC11642917; doi:10.1371/journal.pgen.1011496)
Supplement: S3 Table — (XLSX) [file pgen.1011496.s010.xlsx]

## Sheet: Human_Genetic_Variants
ASD = Autism Spectrum Disorder
ID = Intellectual Disability
DD = developmental delay
S = seizure
E = epilepsy
nd = not determined
C. elegans	Human	Family/Patient	Lesion	Inheritance	Neurobehavioral Abnormality	Reference
ABL-1	ABL1	14373.p1	T136M (407C>T)	de novo	ASD	(Kosmicki et al, 2017)1
ABL-1	ABL1	14383.s1	S702P (2104T>C)	de novo	ASD	(Kosmicki et al, 2017)1
ACT-4	ACTB	Patient	R183W	de novo	ID, DD, Seizures	(Conboy et al, 2017)2
ACT-4	ACTB	I	7p22.1 deletions	de novo	ID, DD	(Cuvertino et al, 2017)3
ACT-4	ACTB	II	7p22.1 deletions	de novo	ID, DD	(Cuvertino et al, 2017)3
ACT-4	ACTB	III	7p22.1 deletions	de novo	ID, DD	(Cuvertino et al, 2017)3
ACT-4	ACTB	IVa	7p22.1 deletions	familial	ID, DD	(Cuvertino et al, 2017)3
ACT-4	ACTB	IVb	7p22.1 deletions	nd	ID, DD	(Cuvertino et al, 2017)3
ACT-4	ACTB	IX	7p22.1 deletions	de novo	ID, DD	(Cuvertino et al, 2017)3
ACT-4	ACTB	V	7p22.1 deletions	de novo	ID, DD	(Cuvertino et al, 2017)3
ACT-4	ACTB	VI	7p22.1 deletions	nd	ID, DD	(Cuvertino et al, 2017)3
ACT-4	ACTB	VII	7p22.1 deletions	de novo	ID, DD	(Cuvertino et al, 2017)3
ACT-4	ACTB	VIII	7p22.1 deletions	de novo	ID, DD	(Cuvertino et al, 2017)3
ACT-4	ACTB	X	7p22.1 deletions	de novo	-	(Cuvertino et al, 2017)3
ACT-4	ACTB	XI	7p22.1 deletions	de novo	ID, DD, ASD, Seizures	(Cuvertino et al, 2017)3
ACT-4	ACTB	XII	7p22.1 deletions	nd	ID, DD, Seizures	(Cuvertino et al, 2017)3
ACT-4	ACTB	XIII	7p22.1 deletions	de novo	ID, DD	(Cuvertino et al, 2017)3
ACT-4	ACTB	XIV	7p22.1 deletions	de novo	ID, DD, ASD	(Cuvertino et al, 2017)3
ACT-4	ACTB	XIXa	7p22.1 deletions	familial	ID, DD	(Cuvertino et al, 2017)3
ACT-4	ACTB	XIXb	7p22.1 deletions	familial	ID, DD	(Cuvertino et al, 2017)3
ACT-4	ACTB	XIXc	7p22.1 deletions	familial	ID, DD	(Cuvertino et al, 2017)3
ACT-4	ACTB	XIXd	7p22.1 deletions	nd	ID, DD	(Cuvertino et al, 2017)3
ACT-4	ACTB	XV	7p22.1 deletions	de novo	-	(Cuvertino et al, 2017)3
ACT-4	ACTB	XVI	7p22.1 deletions	nd	ID, DD, ASD, Seizures	(Cuvertino et al, 2017)3
ACT-4	ACTB	XVIIa	7p22.1 deletions	familial	ID, DD	(Cuvertino et al, 2017)3
ACT-4	ACTB	XVIIb	7p22.1 deletions	nd	ID, DD	(Cuvertino et al, 2017)3
ACT-4	ACTB	XVIII	7p22.1 deletions	de novo	ID, DD	(Cuvertino et al, 2017)3
ACT-4	ACTB	XXa twin I	7p22.1 deletions	familial	ID, DD	(Cuvertino et al, 2017)3
ACT-4	ACTB	XXa twin II	7p22.1 deletions	familial	ID, DD	(Cuvertino et al, 2017)3
ACT-4	ACTB	XXc	7p22.1 deletions	nd	ID, DD	(Cuvertino et al, 2017)3
ACT-4	ACTB	XXI	7p22.1 deletions	familial	ID, DD, ASD	(Cuvertino et al, 2017)3
ACT-4	ACTB	XXII	7p22.1 deletions	nd	ID, DD, ASD	(Cuvertino et al, 2017)3
ACT-4	ACTB	XXIII	7p22.1 deletions	nd	ID, DD	(Cuvertino et al, 2017)3
ACT-4	ACTB	XXIV	S368Lfs*13	de novo	ID, DD	(Cuvertino et al, 2017)3
ACT-4	ACTB	XXV	K373*	de novo	ID, DD	(Cuvertino et al, 2017)3
ACT-4	ACTB	XXVI	L110Rfs*10	de novo	ID, DD	(Cuvertino et al, 2017)3
ACT-4	ACTB	Patient 1	T120I	nd	ID, Seizures	(Donato et al, 2013)4
ACT-4	ACTB	Patient 2	G74S	nd	ID, Seizures	(Donato et al, 2013)4
ACT-4	ACTB	Patient 3	R196C	de novo	ID, Seizures	(Donato et al, 2013)4
ACT-4	ACTB	14156.s1	R372C (1114C>T)	de novo	ASD	(Kosmicki et al, 2017)
ACT-4	ACTB	DEASD_0033_001	M305T (914T>C)	de novo	ASD	(Kosmicki et al, 2017)
ATN-1	ACTN1	13781.s1	I835N (2504T>A)	de novo	ASD	(Kosmicki et al, 2017)1
ATN-1	ACTN1	DDD_697	R232Q (695G>A)	de novo	ID, DD	(Kosmicki et al, 2017)1
ATN-1	ACTN1	Patient 1	Chr14 partial deletion	de novo	ID, DD	(Oehl‐Jaschkowitz et al, 2014)5
ATN-1	ACTN1	Patient 2	Chr14 partial deletion	de novo	ID, DD	(Oehl‐Jaschkowitz et al, 2014)5
ATN-1	ACTN1	Patient 3	Chr14 partial deletion	de novo	ID, DD	(Oehl‐Jaschkowitz et al, 2014)5
ARF-1	ARF1	Patient	W78* (234G>A)	familial	ID, DD	(Gana et al, 2022)6
ARF-1	ARF1	Individual #1	R19C (g.228097169C>T)	de novo	ID, DD, Seizures, Epilepsy	(De Sainte Agathe et al, 2023)7
ARF-1	ARF1	Individual #10	R99H (g.228097627G>A)	de novo	ID, DD, Seizures, Epilepsy	(De Sainte Agathe et al, 2023)7
ARF-1	ARF1	Individual #11	R99H (g.228097627G>A)	de novo	ID, DD, ASD Seizures, Epilepsy	(De Sainte Agathe et al, 2023)7
ARF-1	ARF1	Individual #12	R99H (g.228097627G>A)	de novo	ID, DD	(De Sainte Agathe et al, 2023)7
ARF-1	ARF1	Individual #13	R99H (g.228097627G>A)	de novo	ID, DD	(De Sainte Agathe et al, 2023)7
ARF-1	ARF1	Individual #14	K127E (g.228097710A>G)	de novo	ID, DD	(De Sainte Agathe et al, 2023)7
ARF-1	ARF1	Individual #15	384+1G>T (g.228285417G>T)	de novo	ID, DD	(De Sainte Agathe et al, 2023)7
ARF-1	ARF1	Individual #16	P131R (g.228097859C>T)	de novo	ID, DD, Seizures, Epilepsy	(De Sainte Agathe et al, 2023)7
ARF-1	ARF1	Individual #17	P131L (g.228097859C>T)	de novo	ID, DD, ASD, Seizures, Epilepsy	(De Sainte Agathe et al, 2023)7
ARF-1	ARF1	Individual #2	R19C (g.228097169C>T)	de novo	DD	(De Sainte Agathe et al, 2023)7
ARF-1	ARF1	Individual #3	Y35D (g.228097217T>G)	de novo	ID, DD, Seizures, Epilepsy	(De Sainte Agathe et al, 2023)7
ARF-1	ARF1	Individual #4	T48I (g.228097257C>T)	de novo	ID, DD	(De Sainte Agathe et al, 2023)7
ARF-1	ARF1	Individual #5	F51L (g.228097344T>C)	de novo	ID, DD, Seizures	(De Sainte Agathe et al, 2023)7
ARF-1	ARF1	Individual #6	F51L (g.228097346C>A)	de novo	ID, DD	(De Sainte Agathe et al, 2023)7
ARF-1	ARF1	Individual #7	D72Tfs (g.228097407del)	de novo	DD	(De Sainte Agathe et al, 2023)7
ARF-1	ARF1	Individual #8	D93G (g.228097609A>G)	de novo	ID, DD	(De Sainte Agathe et al, 2023)7
ARF-1	ARF1	Individual #9	R99C (g.228097626C>T)	unknown	DD	(De Sainte Agathe et al, 2023)7
ARF-1	ARF1	Patient	D93G (278A>G)	familial	ID	(Stone et al, 2022)8
Y105E8A.25	ARHGEF2	DEASD_0278_001	A348V (1043C>T)	de novo	ASD	(Kosmicki et al, 2017)1
Y105E8A.25	ARHGEF2	patient II.1	D488Tfs*11 (1461delG)	familial	ID, DD	(Ravindran et al, 2017)9
Y105E8A.25	ARHGEF2	patient II.2	D488Tfs*11 (1461delG)	familial	ID, DD	(Ravindran et al, 2017)9
CRT-1	CALR	Patient 1	Chr19p13.13-p13.12 partial deletion	de novo	DD	(Dolan et al, 2010)10
CRT-1	CALR	Patient 2	Chr19p13.13-p13.12 partial deletion	de novo	DD	(Dolan et al, 2010)10
CRT-1	CALR	Patient 3	Chr19p13.13 partial deletion	de novo	DD, Seizures	(Dolan et al, 2010)10
CRT-1	CALR	Patient 4	Chr19p13.13-p13.12 partial deletion	de novo	DD, Seizures	(Dolan et al, 2010)10
CRT-1	CALR	Patient 5	Chr19p13.13-p13.12 duplication	de novo	DD, Seizures	(Dolan et al, 2010)10
CLP-1	CAPN2	Patient No. 2	arr[hg19] 1q41q42.11(223,903,817-224,304,043)x3	nd	DD	(Lee et al, 2017)11
COR-1	CORO1B	11948.p1	(636+5G>A)	de novo	ASD	(Kosmicki et al, 2017)1
DYN-1	DNM2	11676.p1	(1128+8C>A)	de novo	ASD	(Kosmicki et al, 2017)1
ERM-1	EZR	IV-1	A129T (385G>A)	familial	ID, DD, Epilepsy	(Riecken et al, 2015)12
ERM-1	EZR	IV-3	A129T (385G>A)	familial	ID, DD, Epilepsy	(Riecken et al, 2015)12
UNC-112	FERMT1	14178.p1	A220T (658G>A)	de novo	ASD	(Kosmicki et al, 2017)1
UNC-112	FERMT1	NDAR_INVFL301RVQ_wes1	I556M (1668C>G)	de novo	ASD	(Kosmicki et al, 2017)1
FLN-1	FLNA	DDD_426	F2353S (7058T>C)	de novo	ID, DD	(Kosmicki et al, 2017)1
FLN-1	FLNA	Pt 1	Y346* (1038C>G)	familial	Seizures	(Lu et al, 2017)13
FLN-1	FLNA	Pt 2	Y346* (1038C>G)	familial	Seizures	(Lu et al, 2017)13
FLN-1	FLNA	Pt 3	(868+9G>A)	de novo	Seizures	(Lu et al, 2017)13
FLN-1	FLNA	Pt 4	Q2341H (7023G>C)	nd	Seizures	(Lu et al, 2017)13
FLN-1	FLNA	Pt 5	A273Lfs*7 (813delA)	de novo	Seizures	(Lu et al, 2017)13
FLN-1	FLNA	Pt 6	I1521Cfs*10 (4560-4561insCACAGCA)	de novo	Seizures	(Lu et al, 2017)13
FLN-1	FLNA	Pt 7	M1960Pfs*3 (5877-5880delTATG)	de novo	Seizures	(Lu et al, 2017)13
FLN-1	FLNA	Pt 8	T608M (1823C>T)	familial	Seizures	(Lu et al, 2017)13
FLN-1	FLNA	Pt 9	E1661K (4981G>A)	nd	Seizures	(Lu et al, 2017)13
FLN-1	FLNA	29	L1483Yfs*19 (4446_4447dupAT)	de novo	DD	(Burrage et al, 2017)14
FLN-1	FLNA	98	Microdeletion including the entire FLNA and EMD genes	Mosaic	Seizures	(Chardon et al, 2012)15
FLN-1	FLNA	99	Microdeletion including the 3'coding and non-coding region of FLNA and of the adjacent gene TKTL1	nd	ID, Epilepsy	(Chardon et al, 2012)15
FLN-1	FLNA	53	E2369Vfs*23 (7106_7110delinsT)	familial	Seizures	(Chen et al, 2016)16
FLN-1	FLNA	44	p.? (720+21T>C)	nd	Seizures	(Chen et al, 2018)17
FLN-1	FLNA	46	A39G (116C>G)	nd	DD, Seizures	(Chen et al, 2018)17
FLN-1	FLNA	47	p.? (373+1G>A)	nd	Seizures	(Chen et al, 2018)17
FLN-1	FLNA	48	Q2385* (7153C>T)	nd	DD	(Chen et al, 2018)17
FLN-1	FLNA	49	Y2305* (6915bpC>G)	nd	Seizures	(Chen et al, 2018)17
FLN-1	FLNA	51	V21dup (62_64dup)	nd	Seizures	(Chen et al, 2018)17
FLN-1	FLNA	103	3' FLNA microdeletion	familial	DD	(Clapham et al, 2012)18
FLN-1	FLNA	104	3' FLNA microdeletion	familial	Seizures	(Clapham et al, 2012)18
FLN-1	FLNA	106	3' FLNA microdeletion and microduplication of 5' FLNA and all of EMD	familial	Seizures	(Clapham et al, 2012)18
FLN-1	FLNA	116	G74R (220G>A)	de novo	Epilepsy	(De Wit et al, 2011)19
FLN-1	FLNA	122	I1195Lfs*91 (3582delC)	nd	Epilepsy	(De Wit et al, 2011)19
FLN-1	FLNA	101	A39E (116C>A)	nd	Epilepsy	(Fergelot et al, 2012)20
FLN-1	FLNA	102	G2593V (7778G>T)	de novo	Epilepsy	(Fergelot et al, 2012)20
FLN-1	FLNA	143	P264L (7922C>T)	familial	ID, DD	(Gérard‐Blanluet et al, 2006)21
FLN-1	FLNA	149	A128V (383C>T)	de novo	Seizures	(Gomez-Garre et al, 2005)22
FLN-1	FLNA	151	A128V (383C>T)	familial	Seizures	(Gomez-Garre et al, 2005)22
FLN-1	FLNA	23	R1515* (4543C>T)	nd	Epilepsy	(González-Morón et al, 2017)23
FLN-1	FLNA	24	Y731* (2193C>G)	nd	Epilepsy	(González-Morón et al, 2017)23
FLN-1	FLNA	25	G1387S (4159G>A)	nd	Epilepsy	(González-Morón et al, 2017)23
FLN-1	FLNA	160	S149F (446C>T)	familial	Seizures	(Guerrini et al, 2004)24
FLN-1	FLNA	161	S149F (446C>T)	familial	Seizures	(Guerrini et al, 2004)24
FLN-1	FLNA	162	8 bp deletion in intron 25	nd	Epilepsy	(Guerrini et al, 2004)24
FLN-1	FLNA	56	A2257P (6769G>C)	de novo	Seizures	(Hommel et al, 2016)25
FLN-1	FLNA	125	W2632* (7896G>A)	de novo	Epilepsy	(Jefferies et al, 2010)26
FLN-1	FLNA	19	R285C (853C>T)	nd	Seizures	(Jenkins et al, 2018)27
FLN-1	FLNA	171	V528M (1582G>A)	nd	Epilepsy	(Kakita et al, 2002)28
FLN-1	FLNA	82	G1896R (5686G>A)	familial	Epilepsy	(Kasper et al, 2013)29
FLN-1	FLNA	83	G1896R (5686G>A)	Somatic and germline mosaicism	Seizures	(Kasper et al, 2013)29
FLN-1	FLNA	84	G1896R (5686G>A)	familial	Seizures	(Kasper et al, 2013)29
FLN-1	FLNA	164	G1896R (2022+1G>A)	nd	Seizures	(Lange et al, 2004)30
FLN-1	FLNA	37	G475 (1425C>A)	nd	Seizures	(Liu et al, 2018)31
FLN-1	FLNA	38	R674 (2022delG)	nd	Seizures	(Liu et al, 2018)31
FLN-1	FLNA	39	P2554L (7661C>T)	nd	Seizures	(Liu et al, 2018)31
FLN-1	FLNA	40	E1306V (3917A>T)	nd	Seizures	(Liu et al, 2018)31
FLN-1	FLNA	41	V528M (1582G>A)	nd	Seizures	(Liu et al, 2018)31
FLN-1	FLNA	42	G1728 (5184C>T)	nd	Seizures	(Liu et al, 2018)31
FLN-1	FLNA	117	V332* (994delG)	de novo	DD	(Masurel-Paulet et al, 2011)32
FLN-1	FLNA	165	E82V (245A>T)	familial	Epilepsy	(Moro et al, 2002)33
FLN-1	FLNA	166	E82V (245A>T)	familial	Epilepsy	(Moro et al, 2002)33
FLN-1	FLNA	167	E82V (245A>T)	familial	Epilepsy	(Moro et al, 2002)33
FLN-1	FLNA	168	C2543Pfs*11 (7627_7634del)	nd	Epilepsy	(Moro et al, 2002)33
FLN-1	FLNA	169	C2543Pfs*11 (7627_7634del)	familial	Epilepsy	(Moro et al, 2002)33
FLN-1	FLNA	170	C2543Pfs*11 (7627_7634del)	familial	Epilepsy	(Moro et al, 2002)33
FLN-1	FLNA	109	Y1525* (4573_4insA)	nd	ID, Epilepsy	(Nurden et al, 2011)34
FLN-1	FLNA	78	*2648Sext*100 (7941_7942delCT)	familial	DD	(Oegema et al, 2013)35
FLN-1	FLNA	80	*2648Sext*100 (7941_7942delCT)	familial	Seizures	(Oegema et al, 2013)35
FLN-1	FLNA	155	D191Gfs*22 (568_569insG)	nd	Seizures	(Parrini et al, 2004)36
FLN-1	FLNA	156	S564Rfs*11 (1692-2A>G)	de novo	Seizures	(Parrini et al, 2004)36
FLN-1	FLNA	113	D2622_K2623del (7865_7870del)	de novo	Seizures	(Parrini et al, 2011)37
FLN-1	FLNA	58	G208R (622G>C)	familial	Epilepsy	(Parrini et al, 2015)38
FLN-1	FLNA	60	G208R (622G>C)	familial	Epilepsy	(Parrini et al, 2015)38
FLN-1	FLNA	61	G208R (622G>C)	familial	Epilepsy	(Parrini et al, 2015)38
FLN-1	FLNA	172	T-C substitution at the splice donor of exon 4	nd	Epilepsy	(Poussaint et al, 2000)39
FLN-1	FLNA	178	C-T substitution in exon 3	nd	Seizures	(Poussaint et al, 2000)39
FLN-1	FLNA	179	C-T substitution in exon 3	nd	Seizures	(Poussaint et al, 2000)39
FLN-1	FLNA	180	C-T substitution in exon 3	nd	Seizures	(Poussaint et al, 2000)39
FLN-1	FLNA	181	C-T substitution in exon 3	nd	Seizures	(Poussaint et al, 2000)39
FLN-1	FLNA	87	Y731* (2193C>A)	de novo	DD	(Reinstein et al, 2013)40
FLN-1	FLNA	88	Deletion including exons 2, 5 and 13	de novo	Seizures	(Reinstein et al, 2013)40
FLN-1	FLNA	89	L2605Wfs*2 (7813delC)	de novo	Seizures	(Reinstein et al, 2013)40
FLN-1	FLNA	90	p.? (1829-2A>G)	familial	DD, Seizures	(Reinstein et al, 2013)40
FLN-1	FLNA	91	R285C (853C>T)	nd	Seizures	(Reinstein et al, 2013)40
FLN-1	FLNA	92	R285C (853C>T)	familial	Seizures	(Reinstein et al, 2013)40
FLN-1	FLNA	157	A-G substitution at exon 7-2	familial	Seizures	(Sheen et al, 2004)41
FLN-1	FLNA	153	R921Qfs*25 (2762delG)	nd	DD	(Sheen et al, 2005)42
FLN-1	FLNA	154	A39G (116C>G)	nd	Seizures	(Sheen et al, 2005)42
FLN-1	FLNA	126	Y319* (957C>A)	de novo	Seizures	(Sole et al, 2009)43
FLN-1	FLNA	127	p.? (1828+2T>G)	nd	Seizures	(Sole et al, 2009)43
FLN-1	FLNA	128	V122G (365T>G)	nd	Seizures	(Sole et al, 2009)43
FLN-1	FLNA	130	F597Cfs*23 (1790_1791del)	de novo	Seizures	(Sole et al, 2009)43
FLN-1	FLNA	131	G1257Rfs*10 (3767_3768insC)	nd	Seizures	(Sole et al, 2009)43
FLN-1	FLNA	132	I119N (356T>A)	nd	Seizures	(Sole et al, 2009)43
FLN-1	FLNA	133	Y1525* (4573_4574insA)	nd	ID, Seizures	(Sole et al, 2009)43
FLN-1	FLNA	135	Q2349* (7045C>T)	familial	Seizures	(Sole et al, 2009)43
FLN-1	FLNA	136	R863* (2587C>T)	nd	Seizures	(Sole et al, 2009)43
FLN-1	FLNA	138	S123Y (368C>A)	de novo	Seizures	(Sole et al, 2009)43
FLN-1	FLNA	139	V1473Vfs*24 (4419_28delGGACACAAGC)	nd	ID, Seizures	(Sole et al, 2009)43
FLN-1	FLNA	140	p.? (1828+2T>G)	nd	Seizures	(Sole et al, 2009)43
FLN-1	FLNA	114	G139R (415G>C)	nd	DD	(Srour et al, 2011)44
FLN-1	FLNA	141	E329D (987G>C)	familial	Seizures	(Tsuneda et al, 2008)45
FLN-1	FLNA	142	E329D (987G>C)	nd	Seizures	(Tsuneda et al, 2008)45
FLN-1	FLNA	70	G2593E (7778G>A)	familial	Seizures	(Van Kogelenberg et al, 2015)46
FLN-1	FLNA	71	G2593E (7778G>A)	familial	Seizures	(Van Kogelenberg et al, 2015)46
FLN-1	FLNA	54	A2514ferfs*43 (7539_7540insA)	familial	Seizures	(Zhou et al, 2016)47
PAT-4	ILK	DDD_75	(255+4C>T)	de novo	ID, DD	(Kosmicki et al, 2017)1
PAT-2	ITGA2B	14248.p1	M1018T (3053T>C)	de novo	ASD	(Kosmicki et al, 2017)1
PAT-2	ITGA5	10C104461	E885* (2653G>T)	de novo	ASD	(Kosmicki et al, 2017)1
PAT-2	ITGA5	10C104461	E885* (2653G>T)	de novo	ASD	(Neale et al, 2012)48
PAT-2	ITGA8	13306.p1	R748C (2242C>T)	de novo	ASD	(Kosmicki et al, 2017)1
PAT-2	ITGA9	DDD_343	D154V (461A>T)	de novo	ID, DD	(Kosmicki et al, 2017)1
PAT-2	ITGAD	DEASD_0259_001	(137+6C>T)	de novo	ASD	(Kosmicki et al, 2017)1
PAT-2	ITGAV	14198.p1	V768G (2303T>G)	de novo	ASD	(Kosmicki et al, 2017)1
PAT-3	ITGB1	14405.s1	I6V (16A>G)	de novo	ASD	(Kosmicki et al, 2017)1
PAT-3	ITGB2	06C55684A	S425S (1275G>A)	familial	ASD	(Neale et al, 2012)48
PAT-3	ITGB3	13815.p1	R367H (1098G>A)	de novo	ASD	(Kosmicki et al, 2017)1
PAT-3	ITGB3	13815.s1	R367H (1098G>A)	de novo	ASD	(Kosmicki et al, 2017)1
PAT-3	ITGB4	13256.p1	(1657+12_1657+14delAAC)	de novo	ASD	(Kosmicki et al, 2017)1
PAT-3	ITGB6	II-5	E300K (898G>A)	familial	-	(Ansar et al, 2016)49
PAT-3	ITGB6	IV-2	E300K (898G>A)	familial	ID	(Ansar et al, 2016)49
PAT-3	ITGB6	IV-3	E300K (898G>A)	familial	ID	(Ansar et al, 2016)49
PAT-3	ITGB6	IV-6	E300K (898G>A)	familial	ID	(Ansar et al, 2016)49
PAT-3	ITGB6	DDD_597	R642* (1924C>T)	de novo	ID, DD	(Kosmicki et al, 2017)1
PAT-3	ITGB7	DEASD_0181_001	R618C (1852C>T)	de novo	ASD	(Kosmicki et al, 2017)1
UNC-97	LIMS1/LIMS2	Patient 1	Chr2 partial deletion	nd	ID, DD, Seizures	(Mayo et al, 2017)50
LRP-2	LRP1	11045.s1	R2244W (6730C>T)	de novo	ASD	(Kosmicki et al, 2017)1
LRP-2	LRP1	12698.p1	D1656Y (4966G>T)	de novo	ASD	(Kosmicki et al, 2017)1
LRP-2	LRP1	13195.p1	N3397S (10190A>G)	de novo	ASD	(Kosmicki et al, 2017)1
LRP-2	LRP1	DDD_673	H3258Q (9774C>G)	de novo	ID, DD	(Kosmicki et al, 2017)1
LRP-2	LRP1	NDAR_INVEK534HR7_wes1	G3818S (11452G>A)	de novo	ASD	(Kosmicki et al, 2017)1
LRP-2	LRP1	529	Q3380fs (10138del)	de novo	ID	(Lelieveld et al, 2016)51
NMY-1	MYH9	11024.s1	V353I (1057G>A)	de novo	ASD	(Kosmicki et al, 2017)1
NMY-1	MYH9	11810.p1	R1571Q (4712G>A)	de novo	ASD	(Kosmicki et al, 2017)1
NMY-1	MYH9	DDD_332	A1903T (5707G>A)	de novo	ID, DD	(Kosmicki et al, 2017)1
PAB-1/PAB-2	PABPC1	14397.s1	A504del (1511_1513delCTG)	de novo	ASD	(Kosmicki et al, 2017)1
PAB-1/PAB-2	PABPC1	DDD_533	P402L (1205C>T)	de novo	ID, DD	(Kosmicki et al, 2017)1
PAB-1/PAB-2	PABPC1	DEASD_0427_001	K138E (412A>G)	de novo	ASD	(Kosmicki et al, 2017)1
PAB-1/PAB-2	PABPC1	1	8q22.2q22.3 deletion	de novo	ID, DD	(Kuechler et al, 2011)52
PAB-1/PAB-2	PABPC1	2	8q22.2q22.3 deletion	de novo	ID, DD	(Kuechler et al, 2011)52
PAB-1/PAB-2	PABPC1	3	8q22.2q22.3 deletion	de novo	ID, DD	(Kuechler et al, 2011)52
PAB-1/PAB-2	PABPC1	4	8q22.2q22.3 deletion	de novo	ID, DD	(Kuechler et al, 2011)52
PAB-1/PAB-2	PABPC1	9	8q22.2q22.3 deletion	de novo	ID, DD	(Sharaf-Eldin et al, 2022)53
PAB-1/PAB-2	PABPC1	8	8q22.2q22.3 deletion	de novo	ID, DD	(Sharaf-Eldin et al, 2022)53 (Rincon et al, 2019)54
PAB-1/PAB-2	PABPC1	7	8q22.2q22.3 deletion	de novo	ID, DD	(Sharaf-Eldin et al, 2022)53 (Sinajon et al, 2015)55
PAB-1/PAB-2	PABPC1	P1	P555* (1664_1666*)	de novo	ID, DD	(Wegler et al, 2022)56
PAB-1/PAB-2	PABPC1	P2	G563S (1687G>A)	de novo	ID, DD, Seizures	(Wegler et al, 2022)56
PAB-1/PAB-2	PABPC1	P3	E564G (1691A>G)	de novo	ID, DD, ASD, Seizures	(Wegler et al, 2022)56
PAB-1/PAB-2	PABPC1	P4	I570T (1709T>C)	de novo	ID, DD, Seizures	(Wegler et al, 2022)56
LET-92	PPP2CA	Individual 1	H191R (572A>G)	de novo	ID, DD, Epilepsy, Seizures	(Reynhout et al, 2019)57
LET-92	PPP2CA	Individual 10	Y265C (794A>G)	de novo	ID, DD, ASD, Epilepsy, Seizures	(Reynhout et al, 2019)57
LET-92	PPP2CA	Individual 11	Chr5 partial deletion	de novo	ID, DD	(Reynhout et al, 2019)57
LET-92	PPP2CA	Individual 12	D131H (391G>C)	de novo	ID, DD, Epilepsy, Seizures	(Reynhout et al, 2019)57
LET-92	PPP2CA	Individual 13	Q122H (366G>C)	de novo	ID, DD, Epilepsy, Seizures	(Reynhout et al, 2019)57
LET-92	PPP2CA	Individual 14	D88G (263A>G)	de novo	ID, DD, Epilepsy, Seizures	(Reynhout et al, 2019)57
LET-92	PPP2CA	Individual 15	G60V (179G>T)	de novo	ID, DD	(Reynhout et al, 2019)57
LET-92	PPP2CA	Individual 16	D223H (667G>C)	de novo	ID, DD, ASD, Epilepsy, Seizures	(Reynhout et al, 2019)57
LET-92	PPP2CA	Individual 2	R295* (882dup)	de novo	ID, DD, Epilepsy, Seizures	(Reynhout et al, 2019)57
LET-92	PPP2CA	Individual 3	F146Lfs∗29 (438*)	de novo	ID, DD, Epilepsy, Seizures	(Reynhout et al, 2019)57
LET-92	PPP2CA	Individual 4	F308dup (922_924dup)	de novo	ID, DD	(Reynhout et al, 2019)57
LET-92	PPP2CA	Individual 5	R214∗ (640C>T)	de novo	ID, DD, ASD, Epilepsy, Seizures	(Reynhout et al, 2019)57
LET-92	PPP2CA	Individual 6	H191R (572A>G)	de novo	ID, DD, Epilepsy, Seizures	(Reynhout et al, 2019)57
LET-92	PPP2CA	Individual 7	D223V (668A>T)	de novo	ID, DD, ASD	(Reynhout et al, 2019)57
LET-92	PPP2CA	Individual 8	Q125∗ (373C>T)	de novo	ID, DD	(Reynhout et al, 2019)57
LET-92	PPP2CA	Individual 9	Y127C (380A>G)	de novo	ID, DD	(Reynhout et al, 2019)57
LET-92	PPP2CA	patient	C196R (586T>C)	de novo	DD, ASD, Epilepsy	(Verbinnen et al, 2022)58
PKC-2	PRKCA	08C78000	R178Q (533G>A)	de novo	ASD	(Kosmicki et al, 2017)1
PKC-2	PRKCA	12465.p1	P514L (1541C>T)	de novo	ASD	(Kosmicki et al, 2017)1
PKC-2	PRKCA	12744.p1	R238Q (713G>A)	de novo	ASD	(Kosmicki et al, 2017)1
PKC-2	PRKCA	Patient 1	17q23.3q24.2 Deletion	de novo	ID, DD, Epilepsy, Seizures	(Vergult et al, 2012)59
PKC-2	PRKCA	Patient 2	17q24.1q24.2 Deletion	de novo	ID, DD	(Vergult et al, 2012)59
PKC-2	PRKCA	Patient 3	17q24.2 Deletion	de novo	ID, DD, Epilepsy, Seizures	(Vergult et al, 2012)59
PKC-2	PRKCA	Patient 4	17q24.2q24.3 Deletion	de novo	ID, DD	(Vergult et al, 2012)59
PKC-2	PRKCA	Patient	17q24.2q24.3 Deletion	de novo	ID, DD	(Vergult et al, 2012)59 (Blyth et al, 2008)60
RAC-1	RAC1	DDD_291	P73L (218C>T)	de novo	ID, DD	(Kosmicki et al, 2017)1
RAC-1	RAC1	152	C18Y (53G>A)	de novo	ID	(Lelieveld et al, 2016)51
RAC-1	RAC1	640	N39S (116A>G)	de novo	ID	(Lelieveld et al, 2016)51
DEB-1	VCL	13578.s1	(499+5G>C)	de novo	ASD	(Kosmicki et al, 2017)1
DEB-1	VCL	14402.s1	T643A (1927A>G)	de novo	ASD	(Kosmicki et al, 2017)1

## Sheet: References
Reference #	Citation
1	Kosmicki JA, Samocha KE, Howrigan DP, Sanders SJ, Slowikowski K, Lek M, et al. Refining the role of de novo protein-truncating variants in neurodevelopmental disorders by using population reference samples. Nat Genet. 2017 Apr;49(4):504–10.
2	Conboy E, Vairo F, Waggoner D, Ober C, Das S, Dhamija R, et al. Pathogenic Variant in ACTB , p.Arg183Trp, Causes Juvenile-Onset Dystonia, Hearing Loss, and Developmental Delay without Midline Malformation. Case Reports in Genetics. 2017;2017:1–4.
3	Cuvertino S, Stuart HM, Chandler KE, Roberts NA, Armstrong R, Bernardini L, et al. ACTB Loss-of-Function Mutations Result in a Pleiotropic Developmental Disorder. The American Journal of Human Genetics. 2017 Dec;101(6):1021–33.
4	Donato F, Rompani SB, Caroni P. Parvalbumin-expressing basket-cell network plasticity induced by experience regulates adult learning. Nature. 2013 Dec;504(7479):272–6.
5	Oehl‐Jaschkowitz B, Vanakker OM, De Paepe A, Menten B, Martin T, Weber G, et al. Deletions in 14q24.1q24.3 are associated with congenital heart defects, brachydactyly, and mild intellectual disability. American J of Med Genetics Pt A. 2014 Mar;164(3):620–6.
6	Gana S, Casella A, Cociglio S, Tartara E, Rognone E, Giorgio E, et al. ARF1 haploinsufficiency causes periventricular nodular heterotopia with variable clinical expressivity. J Med Genet. 2022 Aug;59(8):781–4.
7	De Sainte Agathe JM, Pode-Shakked B, Naudion S, Michaud V, Arveiler B, Fergelot P, et al. ARF1 -related disorder: phenotypic and molecular spectrum. J Med Genet. 2023 Oct;60(10):999–1005.
8	Stone B, Stottmann R, Ho ML, Chaudhari B. eP255: Proposition of a novel RASopathy mediated by variants in ARF1. Genetics in Medicine. 2022 Mar;24(3):S162.
9	Ravindran E, Hu H, Yuzwa SA, Hernandez-Miranda LR, Kraemer N, Ninnemann O, et al. Homozygous ARHGEF2 mutation causes intellectual disability and midbrain-hindbrain malformation. Korinthenberg R, editor. PLoS Genet. 2017 Apr 28;13(4):e1006746.
10	Dolan M, Mendelsohn NJ, Pierpont ME, Schimmenti LA, Berry SA, Hirsch B. A novel microdeletion/microduplication syndrome of 19p13.13. Genetics in Medicine. 2010 Aug;12(8):503–11.
11	Lee SH, Song WJ. Chromosomal Microarray Testing in 42 Korean Patients with Unexplained Developmental Delay, Intellectual Disability, Autism Spectrum Disorders, and Multiple Congenital Anomalies. Genomics Inform. 2017 Sep 30;15(3):82–6.
12	Riecken LB, Tawamie H, Dornblut C, Buchert R, Ismayel A, Schulz A, et al. Inhibition of RAS Activation Due to a Homozygous Ezrin Variant in Patients with Profound Intellectual Disability. Human Mutation. 2015 Feb;36(2):270–8.
13	Lu YT, Hsu CY, Liu YT, Chan CK, Chuang YC, Lin CH, et al. The clinical and imaging features of FLNA positive and negative periventricular nodular heterotopia. Biomedical Journal. 2022 Jun;45(3):542–8.
14	Burrage LC, Guillerman RP, Das S, Singh S, Schady DA, Morris SA, et al. Lung Transplantation for FLNA -Associated Progressive Lung Disease. The Journal of Pediatrics. 2017 Jul;186:118-123.e6.
15	Chardon JW, Mignot C, Aradhya S, Keren B, Afenjar A, Kaminska A, et al. Deletion of filamin A in two female patients with periventricular nodular heterotopia. American J of Med Genetics Pt A. 2012 Jun;158A(6):1512–6.
16	Chen CP, Chern SR, Chiu NC, Liu YP, Chen YN, Chen SW, et al. Detection of a novel c.7106_7110delinsT heterozygous mutation in the FLNA gene in an asymptomatic mother with periventricular nodular heterotopia during prenatal genetic counseling. Taiwanese Journal of Obstetrics and Gynecology. 2016 Dec;55(6):897–9.
17	Chen MH, Choudhury S, Hirata M, Khalsa S, Chang B, Walsh CA. Thoracic aortic aneurysm in patients with loss of function Filamin A mutations: Clinical characterization, genetics, and recommendations. American J of Med Genetics Pt A. 2018 Feb;176(2):337–50.
18	Clapham KR, Yu TW, Ganesh VS, Barry B, Chan Y, Mei D, et al. FLNA genomic rearrangements cause periventricular nodular heterotopia. Neurology. 2012 Jan 24;78(4):269–78.
19	De Wit MCY, Tiddens HAWM, De Coo IFM, Mancini GMS. Lung disease in FLNA mutation: Confirmatory report. European Journal of Medical Genetics. 2011 May;54(3):299–300.
20	Fergelot P, Coupry I, Rooryck C, Deforges J, Maurat E, Solé G, et al. Atypical male and female presentations of FLNA-related periventricular nodular heterotopia. European Journal of Medical Genetics. 2012 May;55(5):313–8.
21	Gérard‐Blanluet M, Sheen V, Machinis K, Neal J, Apse K, Danan C, et al. Bilateral periventricular heterotopias in an X‐linked dominant transmission in a family with two affected males. American J of Med Genetics Pt A. 2006 May 15;140A(10):1041–6.
22	Gomez-Garre P. Ehlers-Danlos syndrome and periventricular nodular heterotopia in a Spanish family with a single FLNA mutation. Journal of Medical Genetics. 2005 Aug 23;43(3):232–7.
23	González-Morón D, Vishnopolska S, Consalvo D, Medina N, Marti M, Córdoba M, et al. Germline and somatic mutations in cortical malformations: Molecular defects in Argentinean patients with neuronal migration disorders. Cai T, editor. PLoS ONE. 2017 Sep 27;12(9):e0185103.
24	Guerrini R, Mei D, Sisodiya S, Sicca F, Harding B, Takahashi Y, et al. Germline and mosaic mutations of FLN1 in men with periventricular heterotopia. Neurology. 2004 Jul 13;63(1):51–6.
25	Hommel AL, Jewett T, Mortenson M, Caress JB. Juvenile muscular atrophy of the distal upper extremities associated with x-linked periventricular heterotopia with features of Ehlers-Danlos syndrome: JMADUE with XLPH-EDS. Muscle Nerve. 2016 Oct;54(4):794–7.
26	Jefferies JL, Taylor MD, Rossano J, Belmont JW, Craigen WJ. Novel cardiac findings in periventricular nodular heterotopia. American J of Med Genetics Pt A. 2010 Jan;152A(1):165–8.
27	Jenkins ZA, Macharg A, Chang CY, Van Kogelenberg M, Morgan T, Frentz S, et al. Differential regulation of two FLNA transcripts explains some of the phenotypic heterogeneity in the loss-of-function filaminopathies. Human Mutation. 2018 Jan;39(1):103–13.
28	Kakita A, Hayashi S, Moro F, Guerrini R, Ozawa T, Ono K, et al. Bilateral periventricular nodular heterotopia due to filamin 1 gene mutation: widespread glomeruloid microvascular anomaly and dysplastic cytoarchitecture in the cerebral cortex. Acta Neuropathol. 2002 Dec;104(6):649–57.
29	Kasper BS, Kurzbuch K, Chang BS, Pauli E, Hamer HM, Winkler J, et al. Paternal inheritance of classic X‐linked bilateral periventricular nodular heterotopia. American J of Med Genetics Pt A. 2013 Jun;161(6):1323–8.
30	Lange M, Winner B, Muller JL, Marienhagen J, Schroder M, Aigner L, et al. Functional imaging in PNH caused by a new FilaminA mutation. Neurology. 2004 Jan 13;62(1):151–2.
31	Liu W, An D, Niu R, Gong Q, Zhou D. Integrity of the corpus callosum in patients with periventricular nodular heterotopia related epilepsy by FLNA mutation. NeuroImage: Clinical. 2018;17:109–14.
32	Masurel-Paulet A, Haan E, Thompson EM, Goizet C, Thauvin-Robinet C, Tai A, et al. Lung disease associated with periventricular nodular heterotopia and an FLNA mutation. European Journal of Medical Genetics. 2011 Jan;54(1):25–8.
33	Moro F, Carrozzo R, Veggiotti P, Tortorella G, Toniolo D, Volzone A, et al. Familial periventricular heterotopia: Missense and distal truncating mutations of the FLN1 gene. Neurology. 2002 Mar 26;58(6):916–21.
34	Nurden P, Debili N, Coupry I, Bryckaert M, Youlyouz-Marfak I, Solé G, et al. Thrombocytopenia resulting from mutations in filamin A can be expressed as an isolated syndrome. Blood. 2011 Nov 24;118(22):5928–37.
35	Oegema R, Hulst JM, Theuns‐Valks SDM, Van Unen LMA, Scot R, Mancini GMS, et al. Novel no‐stop FLNA mutation causes multi‐organ involvement in males. American J of Med Genetics Pt A. 2013 Sep;161(9):2376–84.
36	Parrini E, Mei D, Wright M, Dorn T, Guerrini R. Mosaic mutations of the FLN1 gene cause a mild phenotype in patients with periventricular heterotopia. Neurogenetics. 2004 Sep;5(3):191–6.
37	Parrini E, Rivas IL, Toral JF, Pucatti D, Giglio S, Mei D, et al. In‐frame deletion in FLNA causing familial periventricular heterotopia with skeletal dysplasia in males. American J of Med Genetics Pt A. 2011 May;155(5):1140–6.
38	Parrini E, Mei D, Pisanti MA, Catarzi S, Pucatti D, Bianchini C, et al. Familial periventricular nodular heterotopia, epilepsy and Melnick–Needles Syndrome caused by a single FLNA mutation with combined gain-of-function and loss-of-function effects. J Med Genet. 2015 Jun;52(6):405–12.
39	Poussaint TY, Fox JW, Dobyns WB, Radtke R, Scheffer IE, Berkovic SF, et al. Periventricular nodular heterotopia in patients with filamin-1 gene mutations: neuroimaging findings. Pediatric Radiology. 2000 Oct 26;30(11):748–55.
40	Reinstein E, Frentz S, Morgan T, García-Miñaúr S, Leventer RJ, McGillivray G, et al. Vascular and connective tissue anomalies associated with X-linked periventricular heterotopia due to mutations in Filamin A. Eur J Hum Genet. 2013 May;21(5):494–502.
41	Sheen VL, Basel-Vanagaite L, Goodman JR, Scheffer IE, Bodell A, Ganesh VS, et al. Etiological heterogeneity of familial periventricular heterotopia and hydrocephalus. Brain and Development. 2004 Aug;26(5):326–34.
42	Sheen VL, Jansen A, Chen MH, Parrini E, Morgan T, Ravenscroft R, et al. Filamin A mutations cause periventricular heterotopia with Ehlers-Danlos syndrome. Neurology. 2005 Jan 25;64(2):254–62.
43	Sole G, Coupry I, Rooryck C, Guerineau E, Martins F, Deves S, et al. Bilateral periventricular nodular heterotopia in France: frequency of mutations in FLNA, phenotypic heterogeneity and spectrum of mutations. Journal of Neurology, Neurosurgery & Psychiatry. 2009 Dec 1;80(12):1394–8.
44	Srour M, Rioux M, Varga C, Lortie A, Major P, Robitaille Y, et al. The clinical spectrum of nodular heterotopias in children: Report of 31 patients. Epilepsia. 2011 Apr;52(4):728–37.
45	Tsuneda SS, Torres FR, Montenegro MA, Guerreiro MM, Cendes F, Lopes-Cendes I. A New Missense Mutation Found in the FLNA Gene in a Family with Bilateral Periventricular Nodular Heterotopia (BPNH) Alters the Splicing Process. J Mol Neurosci. 2008 Jun;35(2):195–200.
46	Van Kogelenberg M, Clark AR, Jenkins Z, Morgan T, Anandan A, Sawyer GM, et al. Diverse phenotypic consequences of mutations affecting the C-terminus of FLNA. J Mol Med. 2015 Jul;93(7):773–82.
47	Zhou WD, Liu CH, Yin XM, Zeng QY. A Novel Mutation of Filamin A Gene in a Chinese Family with Periventricular Nodular Heterotopia. Chinese Medical Journal. 2016 Sep 20;129(18):2262–3.
48	Neale BM, Kou Y, Liu L, Ma’ayan A, Samocha KE, Sabo A, et al. Patterns and rates of exonic de novo mutations in autism spectrum disorders. Nature. 2012 May;485(7397):242–5.
49	Ansar M, Jan A, Santos-Cortez RLP, Wang X, Suliman M, et al. Expansion of the spectrum of ITGB6-related disorders to adolescent alopecia, dentogingival abnormalities and intellectual disability. Eur J Hum Genet. 2016 Aug;24(8):1223–7.
50	Mayo S, Monfort S, Roselló M, Orellana C, Oltra S, Caro-Llopis A, et al. Chimeric Genes in Deletions and Duplications Associated with Intellectual Disability. International Journal of Genomics. 2017;2017:1–11.
51	Lelieveld SH, Reijnders MRF, Pfundt R, Yntema HG, Kamsteeg EJ, De Vries P, et al. Meta-analysis of 2,104 trios provides support for 10 new genes for intellectual disability. Nat Neurosci. 2016 Sep;19(9):1194–6.
52	Kuechler A, Buysse K, Clayton‐Smith J, Le Caignec C, David A, Engels H, et al. Five patients with novel overlapping interstitial deletions in 8q22.2q22.3. American J of Med Genetics Pt A. 2011 Aug;155(8):1857–64.
53	Sharaf-Eldin W, Rafat K, ElBagoury N, Zaki M, Essawi M. Egyptian female with 8q22.2q22.3 microdeletion syndrome. Human Gene. 2022 Sep;33:201028.
54	Rincon A, Paez-Rojas P, Suárez-Obando F. 8q22.2q22.3 Microdeletion Syndrome Associated with Hearing Loss and Intractable Epilepsy. Case Reports in Genetics. 2019 Jan 10;2019:1–6.
55	Sinajon P, Gofine T, Ingram J, So J. Microdeletion 8q22.2-q22.3 in a 40-year-old male. European Journal of Medical Genetics. 2015 Nov;58(11):569–72.
56	Wegler M, Jia X, Alders M, Bouman A, Chen J, Duan X, et al. De novo variants in the PABP domain of PABPC1 lead to developmental delay. Genetics in Medicine. 2022 Aug;24(8):1761–73.
57	Reynhout S, Jansen S, Haesen D, Van Belle S, De Munnik SA, Bongers EMHF, et al. De Novo Mutations Affecting the Catalytic Cα Subunit of PP2A, PPP2CA, Cause Syndromic Intellectual Disability Resembling Other PP2A-Related Neurodevelopmental Disorders. The American Journal of Human Genetics. 2019 Jan;104(1):139–56.
58	Verbinnen I, Procknow SS, Lenaerts L, Reynhout S, Mehregan A, Ulens C, et al. Clinical and molecular characteristics of a novel rare de novo variant in PPP2CA in a patient with a developmental disorder, autism, and epilepsy. Front Cell Dev Biol. 2022 Nov 30;10:1059938.
59	Vergult S, Dauber A, Chiaie BD, Van Oudenhove E, Simon M, Rihani A, et al. 17q24.2 microdeletions: a new syndromal entity with intellectual disability, truncal obesity, mood swings and hallucinations. Eur J Hum Genet. 2012 May;20(5):534–9.
60	Blyth M, Huang S, Maloney V, Crolla JA, Karen Temple I. A 2.3Mb deletion of 17q24.2–q24.3 associated with ‘Carney Complex plus.’ European Journal of Medical Genetics. 2008 Nov;51(6):672–8.
