# Supplementary material for: Integrin adhesome axis inhibits the RPM-1 ubiquitin ligase signaling hub to regulate growth cone and axon development
Source: PLoS Genet. 2024 Dec 13;20(12):e1011496. doi: 10.1371/journal.pgen.1011496 (PMC11642917; doi:10.1371/journal.pgen.1011496)
Supplement: S1 Data — (XLSX) [file pgen.1011496.s015.xlsx]

## Sheet: ABL-1
ABL-1
MW (kDa)	138		Total Spectra for Protein of Interest					1.5x Enrichment over GFP (for selection of candidate)						Total Spectra for Protein of Interest (Enriched experiments only)					Normalized Spectra for Protein of Interest ((Total spectra-GFP background) /Target spectra)
			GFP	RPM-1	RPM-1 LD			GFP (0=1)	RPM-1	RPM-1 LD				GFP	RPM-1	RPM-1 LD			GFP	RPM-1	RPM-1 LD
		Tris 0.1% NP40	0	0	0		Tris 0.1% NP40	1	0	0			Tris 0.1% NP40					Tris 0.1% NP40
		Hepes 0.1% NP40	3	0	3		Hepes 0.1% NP40	3	0	1			Hepes 0.1% NP40					Hepes 0.1% NP40
	(Presented in Fig 1B, C)	Tris 0.3% NP40	0	0	0		Tris 0.3% NP40	1	0	0			Tris 0.3% NP40					Tris 0.3% NP40
		Tris 0.1% NP40	0	0	0		Tris 0.1% NP40	1	0	0			Tris 0.1% NP40					Tris 0.1% NP40
		Tris 0.3% NP40	0	0	0		Tris 0.3% NP40	1	0	0			Tris 0.3% NP40					Tris 0.3% NP40
		Tris 0.1% CHAPS	3	0	5		Tris 0.1% CHAPS	3	0	1.66667			Tris 0.1% CHAPS	3	0	5		Tris 0.1% CHAPS	0	0	1.5221
		Tris 0.1% CHAPS	0	0	0		Tris 0.1% CHAPS	1	0	0			Tris 0.1% CHAPS					Tris 0.1% CHAPS
												Total Experiments Enriched 1.5x		Total Spectra (sum; Table 1)					Mean Average
												1		3	0	5			0	0	1.5221
			AP Target spectra (GFP or RPM-1)											AP Target spectra (GFP or RPM-1)
			GFP	RPM-1										GFP	RPM-1						Fold Increase
			GFP	RPM-1	RPM-1 LD									GFP	RPM-1	RPM-1 LD					RPM-1 LD/RPM-1
		Tris 0.1% NP40	1376	263	439								Tris 0.1% NP40								n.a.
		Hepes 0.1% NP40	263	115	287								Hepes 0.1% NP40
		Tris 0.3% NP40	888	206	449								Tris 0.3% NP40
		Tris 0.1% NP40	759	297	525								Tris 0.1% NP40
		Tris 0.3% NP40	637	171	421								Tris 0.3% NP40
		Tris 0.1% CHAPS	930	112	398								Tris 0.1% CHAPS	930	112	398
		Tris 0.1% CHAPS	1406	101	355								Tris 0.1% CHAPS
			Total Spectra (sum; Table 1)
			6259	1265	2874

## Sheet: ACT-4
ACT-4
MW (kDa)	42		Total Spectra for Protein of Interest					1.5x Enrichment over GFP (for selection of candidate)						Total Spectra for Protein of Interest (Enriched experiments only)					Normalized Spectra for Protein of Interest ((Total spectra-GFP background) /Target spectra)
			GFP	RPM-1	RPM-1 LD			GFP (0=1)	RPM-1	RPM-1 LD				GFP	RPM-1	RPM-1 LD			GFP	RPM-1	RPM-1 LD
		Tris 0.1% NP40	66	91	86		Tris 0.1% NP40	66	1.37879	1.30303			Tris 0.1% NP40					Tris 0.1% NP40
		Hepes 0.1% NP40	157	506	320		Hepes 0.1% NP40	157	3.22293	2.03822			Hepes 0.1% NP40	157	506	320		Hepes 0.1% NP40	0	3020.33	565.24
	(Presented in Fig 1B, C)	Tris 0.3% NP40	152	258	185		Tris 0.3% NP40	152	1.69737	1.21711			Tris 0.3% NP40	152	258	185		Tris 0.3% NP40	0	512.113	73.1467
		Tris 0.1% NP40	98	158	162		Tris 0.1% NP40	98	1.61224	1.65306			Tris 0.1% NP40	98	158	162		Tris 0.1% NP40	0	201.058	121.324
		Tris 0.3% NP40	172	106	179		Tris 0.3% NP40	172	0.616279	1.0407			Tris 0.3% NP40					Tris 0.3% NP40
		Tris 0.1% CHAPS	86	249	88		Tris 0.1% CHAPS	86	2.89535	1.02326			Tris 0.1% CHAPS	86	249	88		Tris 0.1% CHAPS	0	1448.43	5.0012
		Tris 0.1% CHAPS	133	237	124		Tris 0.1% CHAPS	133	1.78195	0.932331			Tris 0.1% CHAPS	133	237	124		Tris 0.1% CHAPS	0	1024.8	0
												Total Experiments Enriched 1.5x		Total Spectra (sum; Table 1)					Mean Average
												5		626	1408	879			0	1241.35	152.942
			AP Target spectra (GFP or RPM-1)											AP Target spectra (GFP or RPM-1)
			GFP	RPM-1										GFP	RPM-1						Fold Increase
			GFP	RPM-1	RPM-1 LD									GFP	RPM-1	RPM-1 LD					RPM-1 LD/RPM-1
		Tris 0.1% NP40	1376	263	439								Tris 0.1% NP40								0.123207
		Hepes 0.1% NP40	263	115	287								Hepes 0.1% NP40	263	115	287
		Tris 0.3% NP40	888	206	449								Tris 0.3% NP40	888	206	449
		Tris 0.1% NP40	759	297	525								Tris 0.1% NP40	759	297	525
		Tris 0.3% NP40	637	171	421								Tris 0.3% NP40
		Tris 0.1% CHAPS	930	112	398								Tris 0.1% CHAPS	930	112	398
		Tris 0.1% CHAPS	1406	101	355								Tris 0.1% CHAPS	1406	101	355
			Total Spectra (sum; Table 1)
			6259	1265	2874

## Sheet: ARF-1
ARF-1
MW (kDa)	21		Total Spectra for Protein of Interest					1.5x Enrichment over GFP (for selection of candidate)						Total Spectra for Protein of Interest (Enriched experiments only)					Normalized Spectra for Protein of Interest ((Total spectra-GFP background) /Target spectra)
			GFP	RPM-1	RPM-1 LD			GFP (0=1)	RPM-1	RPM-1 LD				GFP	RPM-1	RPM-1 LD			GFP	RPM-1	RPM-1 LD
		Tris 0.1% NP40	0	0	0		Tris 0.1% NP40	1	0	0			Tris 0.1% NP40					Tris 0.1% NP40
		Hepes 0.1% NP40	0	0	0		Hepes 0.1% NP40	1	0	0			Hepes 0.1% NP40					Hepes 0.1% NP40
	(Presented in Fig 1B, C)	Tris 0.3% NP40	0	0	0		Tris 0.3% NP40	1	0	0			Tris 0.3% NP40					Tris 0.3% NP40
		Tris 0.1% NP40	0	3	0		Tris 0.1% NP40	1	3	0			Tris 0.1% NP40	0	3	0		Tris 0.1% NP40	0	20.1058	0
		Tris 0.3% NP40	5	0	0		Tris 0.3% NP40	5	0	0			Tris 0.3% NP40					Tris 0.3% NP40
		Tris 0.1% CHAPS	0	0	0		Tris 0.1% CHAPS	1	0	0			Tris 0.1% CHAPS					Tris 0.1% CHAPS
		Tris 0.1% CHAPS	2	4	0		Tris 0.1% CHAPS	2	2	0			Tris 0.1% CHAPS	2	4	0		Tris 0.1% CHAPS	0	39.4154	0
												Total Experiments Enriched 1.5x		Total Spectra (sum; Table 1)					Mean Average
												2		2	7	0			0	29.7606	0
			AP Target spectra (GFP or RPM-1)											AP Target spectra (GFP or RPM-1)
			GFP	RPM-1										GFP	RPM-1						Fold Increase
			GFP	RPM-1	RPM-1 LD									GFP	RPM-1	RPM-1 LD					RPM-1 LD/RPM-1
		Tris 0.1% NP40	1376	263	439								Tris 0.1% NP40								0
		Hepes 0.1% NP40	263	115	287								Hepes 0.1% NP40
		Tris 0.3% NP40	888	206	449								Tris 0.3% NP40
		Tris 0.1% NP40	759	297	525								Tris 0.1% NP40	759	297	525
		Tris 0.3% NP40	637	171	421								Tris 0.3% NP40
		Tris 0.1% CHAPS	930	112	398								Tris 0.1% CHAPS
		Tris 0.1% CHAPS	1406	101	355								Tris 0.1% CHAPS	1406	101	355
			Total Spectra (sum; Table 1)
			6259	1265	2874

## Sheet: ATN-1
ATN-1
MW (kDa)	107		Total Spectra for Protein of Interest					1.5x Enrichment over GFP (for selection of candidate)						Total Spectra for Protein of Interest (Enriched experiments only)					Normalized Spectra for Protein of Interest ((Total spectra-GFP background) /Target spectra)
			GFP	RPM-1	RPM-1 LD			GFP (0=1)	RPM-1	RPM-1 LD				GFP	RPM-1	RPM-1 LD			GFP	RPM-1	RPM-1 LD
		Tris 0.1% NP40	4	4	6		Tris 0.1% NP40	4	1	1.5			Tris 0.1% NP40	4	4	6		Tris 0.1% NP40	0	0	1.77975
		Hepes 0.1% NP40	48	62	36		Hepes 0.1% NP40	48	1.29167	0.75			Hepes 0.1% NP40					Hepes 0.1% NP40
	(Presented in Fig 1B, C)	Tris 0.3% NP40	35	58	47		Tris 0.3% NP40	35	1.65714	1.34286			Tris 0.3% NP40	35	58	47		Tris 0.3% NP40	0	43.6167	10.4406
		Tris 0.1% NP40	13	20	15		Tris 0.1% NP40	13	1.53846	1.15385			Tris 0.1% NP40	13	20	15		Tris 0.1% NP40	0	9.20734	1.48821
		Tris 0.3% NP40	34	28	33		Tris 0.3% NP40	34	0.823529	0.970588			Tris 0.3% NP40					Tris 0.3% NP40
		Tris 0.1% CHAPS	5	29	4		Tris 0.1% CHAPS	5	5.8	0.8			Tris 0.1% CHAPS	5	29	4		Tris 0.1% CHAPS	0	83.7116	0
		Tris 0.1% CHAPS	24	40	11		Tris 0.1% CHAPS	24	1.66667	0.458333			Tris 0.1% CHAPS	24	40	11		Tris 0.1% CHAPS	0	61.8858	0
												Total Experiments Enriched 1.5x		Total Spectra (sum; Table 1)					Mean Average
												5		81	151	83			0	39.6843	2.74172
			AP Target spectra (GFP or RPM-1)											AP Target spectra (GFP or RPM-1)
			GFP	RPM-1										GFP	RPM-1						Fold Increase
			GFP	RPM-1	RPM-1 LD									GFP	RPM-1	RPM-1 LD					RPM-1 LD/RPM-1
		Tris 0.1% NP40	1376	263	439								Tris 0.1% NP40	1376	263	439					0.0690883
		Hepes 0.1% NP40	263	115	287								Hepes 0.1% NP40
		Tris 0.3% NP40	888	206	449								Tris 0.3% NP40	888	206	449
		Tris 0.1% NP40	759	297	525								Tris 0.1% NP40	759	297	525
		Tris 0.3% NP40	637	171	421								Tris 0.3% NP40
		Tris 0.1% CHAPS	930	112	398								Tris 0.1% CHAPS	930	112	398
		Tris 0.1% CHAPS	1406	101	355								Tris 0.1% CHAPS	1406	101	355
			Total Spectra (sum; Table 1)
			6259	1265	2874

## Sheet: CAV-1
CAV-1
MW (kDa)	26		Total Spectra for Protein of Interest					1.5x Enrichment over GFP (for selection of candidate)						Total Spectra for Protein of Interest (Enriched experiments only)					Normalized Spectra for Protein of Interest ((Total spectra-GFP background) /Target spectra)
			GFP	RPM-1	RPM-1 LD			GFP (0=1)	RPM-1	RPM-1 LD				GFP	RPM-1	RPM-1 LD			GFP	RPM-1	RPM-1 LD
		Tris 0.1% NP40	0	0	0		Tris 0.1% NP40	1	0	0			Tris 0.1% NP40					Tris 0.1% NP40
		Hepes 0.1% NP40	3	0	0		Hepes 0.1% NP40	3	0	0			Hepes 0.1% NP40					Hepes 0.1% NP40
	(Presented in Fig 1B, C)	Tris 0.3% NP40	0	4	0		Tris 0.3% NP40	1	4	0			Tris 0.3% NP40	0	4	0		Tris 0.3% NP40	0	31.2173	0
		Tris 0.1% NP40	0	3	0		Tris 0.1% NP40	1	3	0			Tris 0.1% NP40	0	3	0		Tris 0.1% NP40	0	16.2393	0
		Tris 0.3% NP40	0	0	0		Tris 0.3% NP40	1	0	0			Tris 0.3% NP40					Tris 0.3% NP40
		Tris 0.1% CHAPS	0	3	0		Tris 0.1% CHAPS	1	3	0			Tris 0.1% CHAPS	0	3	0		Tris 0.1% CHAPS	0	43.0632	0
		Tris 0.1% CHAPS	4	4	0		Tris 0.1% CHAPS	4	1	0			Tris 0.1% CHAPS					Tris 0.1% CHAPS
												Total Experiments Enriched 1.5x		Total Spectra (sum; Table 1)					Mean Average
												3		0	10	0			0	30.1733	0
			AP Target spectra (GFP or RPM-1)											AP Target spectra (GFP or RPM-1)
			GFP	RPM-1										GFP	RPM-1						Fold Increase
			GFP	RPM-1	RPM-1 LD									GFP	RPM-1	RPM-1 LD					RPM-1 LD/RPM-1
		Tris 0.1% NP40	1376	263	439								Tris 0.1% NP40								0
		Hepes 0.1% NP40	263	115	287								Hepes 0.1% NP40
		Tris 0.3% NP40	888	206	449								Tris 0.3% NP40	888	206	449
		Tris 0.1% NP40	759	297	525								Tris 0.1% NP40	759	297	525
		Tris 0.3% NP40	637	171	421								Tris 0.3% NP40
		Tris 0.1% CHAPS	930	112	398								Tris 0.1% CHAPS	930	112	398
		Tris 0.1% CHAPS	1406	101	355								Tris 0.1% CHAPS
			Total Spectra (sum; Table 1)
			6259	1265	2874

## Sheet: CED-10
CED-10
MW (kDa)	21		Total Spectra for Protein of Interest					1.5x Enrichment over GFP (for selection of candidate)						Total Spectra for Protein of Interest (Enriched experiments only)					Normalized Spectra for Protein of Interest ((Total spectra-GFP background) /Target spectra)
			GFP	RPM-1	RPM-1 LD			GFP (0=1)	RPM-1	RPM-1 LD				GFP	RPM-1	RPM-1 LD			GFP	RPM-1	RPM-1 LD
		Tris 0.1% NP40	0	0	0		Tris 0.1% NP40	1	0	0			Tris 0.1% NP40					Tris 0.1% NP40
		Hepes 0.1% NP40	0	0	0		Hepes 0.1% NP40	1	0	0			Hepes 0.1% NP40					Hepes 0.1% NP40
	(Presented in Fig 1B, C)	Tris 0.3% NP40	0	0	0		Tris 0.3% NP40	1	0	0			Tris 0.3% NP40					Tris 0.3% NP40
		Tris 0.1% NP40	0	0	0		Tris 0.1% NP40	1	0	0			Tris 0.1% NP40					Tris 0.1% NP40
		Tris 0.3% NP40	0	0	0		Tris 0.3% NP40	1	0	0			Tris 0.3% NP40					Tris 0.3% NP40
		Tris 0.1% CHAPS	0	3	0		Tris 0.1% CHAPS	1	3	0			Tris 0.1% CHAPS	0	3	0		Tris 0.1% CHAPS	0	53.3163	0
		Tris 0.1% CHAPS	0	0	0		Tris 0.1% CHAPS	1	0	0			Tris 0.1% CHAPS					Tris 0.1% CHAPS
												Total Experiments Enriched 1.5x		Total Spectra (sum; Table 1)					Mean Average
												1		0	3	0			0	53.3163	0
			AP Target spectra (GFP or RPM-1)											AP Target spectra (GFP or RPM-1)
			GFP	RPM-1										GFP	RPM-1						Fold Increase
			GFP	RPM-1	RPM-1 LD									GFP	RPM-1	RPM-1 LD					RPM-1 LD/RPM-1
		Tris 0.1% NP40	1376	263	439								Tris 0.1% NP40								n.a.
		Hepes 0.1% NP40	263	115	287								Hepes 0.1% NP40
		Tris 0.3% NP40	888	206	449								Tris 0.3% NP40
		Tris 0.1% NP40	759	297	525								Tris 0.1% NP40
		Tris 0.3% NP40	637	171	421								Tris 0.3% NP40
		Tris 0.1% CHAPS	930	112	398								Tris 0.1% CHAPS	930	112	398
		Tris 0.1% CHAPS	1406	101	355								Tris 0.1% CHAPS
			Total Spectra (sum; Table 1)
			6259	1265	2874

## Sheet: CLP-1
CLP-1
MW (kDa)	84		Total Spectra for Protein of Interest					1.5x Enrichment over GFP (for selection of candidate)						Total Spectra for Protein of Interest (Enriched experiments only)					Normalized Spectra for Protein of Interest ((Total spectra-GFP background) /Target spectra)
			GFP	RPM-1	RPM-1 LD			GFP (0=1)	RPM-1	RPM-1 LD				GFP	RPM-1	RPM-1 LD			GFP	RPM-1	RPM-1 LD
		Tris 0.1% NP40	0	0	0		Tris 0.1% NP40	1	0	0			Tris 0.1% NP40					Tris 0.1% NP40
		Hepes 0.1% NP40	0	5	4		Hepes 0.1% NP40	1	5	4			Hepes 0.1% NP40	0	5	4		Hepes 0.1% NP40	0	21.6356	6.93546
	(Presented in Fig 1B, C)	Tris 0.3% NP40	4	0	4		Tris 0.3% NP40	4	0	1			Tris 0.3% NP40					Tris 0.3% NP40
		Tris 0.1% NP40	0	7	3		Tris 0.1% NP40	1	7	3			Tris 0.1% NP40	0	7	3		Tris 0.1% NP40	0	11.7284	2.84354
		Tris 0.3% NP40	2	0	3		Tris 0.3% NP40	2	0	1.5			Tris 0.3% NP40	2	0	3		Tris 0.3% NP40	0	0	1.18199
		Tris 0.1% CHAPS	4	9	7		Tris 0.1% CHAPS	4	2.25	1.75			Tris 0.1% CHAPS	4	9	7		Tris 0.1% CHAPS	0	22.2151	3.7509
		Tris 0.1% CHAPS	12	12	9		Tris 0.1% CHAPS	12	1	0.75			Tris 0.1% CHAPS					Tris 0.1% CHAPS
												Total Experiments Enriched 1.5x		Total Spectra (sum; Table 1)					Mean Average
												4		6	21	17			0	13.8948	3.67797
			AP Target spectra (GFP or RPM-1)											AP Target spectra (GFP or RPM-1)
			GFP	RPM-1										GFP	RPM-1						Fold Increase
			GFP	RPM-1	RPM-1 LD									GFP	RPM-1	RPM-1 LD					RPM-1 LD/RPM-1
		Tris 0.1% NP40	1376	263	439								Tris 0.1% NP40								0.264702
		Hepes 0.1% NP40	263	115	287								Hepes 0.1% NP40	263	115	287
		Tris 0.3% NP40	888	206	449								Tris 0.3% NP40
		Tris 0.1% NP40	759	297	525								Tris 0.1% NP40	759	297	525
		Tris 0.3% NP40	637	171	421								Tris 0.3% NP40	637	171	421
		Tris 0.1% CHAPS	930	112	398								Tris 0.1% CHAPS	930	112	398
		Tris 0.1% CHAPS	1406	101	355								Tris 0.1% CHAPS
			Total Spectra (sum; Table 1)
			6259	1265	2874

## Sheet: COR-1
COR-1
MW (kDa)	67		Total Spectra for Protein of Interest					1.5x Enrichment over GFP (for selection of candidate)						Total Spectra for Protein of Interest (Enriched experiments only)					Normalized Spectra for Protein of Interest ((Total spectra-GFP background) /Target spectra)
			GFP	RPM-1	RPM-1 LD			GFP (0=1)	RPM-1	RPM-1 LD				GFP	RPM-1	RPM-1 LD			GFP	RPM-1	RPM-1 LD
		Tris 0.1% NP40	0	0	0		Tris 0.1% NP40	1	0	0			Tris 0.1% NP40					Tris 0.1% NP40
		Hepes 0.1% NP40	0	0	0		Hepes 0.1% NP40	1	0	0			Hepes 0.1% NP40					Hepes 0.1% NP40
	(Presented in Fig 1B, C)	Tris 0.3% NP40	0	0	0		Tris 0.3% NP40	1	0	0			Tris 0.3% NP40					Tris 0.3% NP40
		Tris 0.1% NP40	0	0	0		Tris 0.1% NP40	1	0	0			Tris 0.1% NP40					Tris 0.1% NP40
		Tris 0.3% NP40	0	0	3		Tris 0.3% NP40	1	0	3			Tris 0.3% NP40	0	0	3		Tris 0.3% NP40	0	0	4.4457
		Tris 0.1% CHAPS	0	0	0		Tris 0.1% CHAPS	1	0	0			Tris 0.1% CHAPS					Tris 0.1% CHAPS
		Tris 0.1% CHAPS	0	0	0		Tris 0.1% CHAPS	1	0	0			Tris 0.1% CHAPS					Tris 0.1% CHAPS
												Total Experiments Enriched 1.5x		Total Spectra (sum; Table 1)					Mean Average
												1		0	0	3			0	0	4.4457
			AP Target spectra (GFP or RPM-1)											AP Target spectra (GFP or RPM-1)
			GFP	RPM-1										GFP	RPM-1						Fold Increase
			GFP	RPM-1	RPM-1 LD									GFP	RPM-1	RPM-1 LD					RPM-1 LD/RPM-1
		Tris 0.1% NP40	1376	263	439								Tris 0.1% NP40								n.a.
		Hepes 0.1% NP40	263	115	287								Hepes 0.1% NP40
		Tris 0.3% NP40	888	206	449								Tris 0.3% NP40
		Tris 0.1% NP40	759	297	525								Tris 0.1% NP40
		Tris 0.3% NP40	637	171	421								Tris 0.3% NP40	637	171	421
		Tris 0.1% CHAPS	930	112	398								Tris 0.1% CHAPS
		Tris 0.1% CHAPS	1406	101	355								Tris 0.1% CHAPS
			Total Spectra (sum; Table 1)
			6259	1265	2874

## Sheet: CRT-1
CRT-1
MW (kDa)	46		Total Spectra for Protein of Interest					1.5x Enrichment over GFP (for selection of candidate)						Total Spectra for Protein of Interest (Enriched experiments only)					Normalized Spectra for Protein of Interest ((Total spectra-GFP background) /Target spectra)
			GFP	RPM-1	RPM-1 LD			GFP (0=1)	RPM-1	RPM-1 LD				GFP	RPM-1	RPM-1 LD			GFP	RPM-1	RPM-1 LD
		Tris 0.1% NP40	0	3	3		Tris 0.1% NP40	1	3	3			Tris 0.1% NP40	0	3	3		Tris 0.1% NP40	0	10.3653	6.20977
		Hepes 0.1% NP40	5	9	9		Hepes 0.1% NP40	5	1.8	1.8			Hepes 0.1% NP40	5	9	9		Hepes 0.1% NP40	0	31.6068	12.6647
	(Presented in Fig 1B, C)	Tris 0.3% NP40	4	5	5		Tris 0.3% NP40	4	1.25	1.25			Tris 0.3% NP40					Tris 0.3% NP40
		Tris 0.1% NP40	0	6	3		Tris 0.1% NP40	1	6	3			Tris 0.1% NP40	0	6	3		Tris 0.1% NP40	0	18.3575	5.19255
		Tris 0.3% NP40	4	0	5		Tris 0.3% NP40	4	0	1.25			Tris 0.3% NP40					Tris 0.3% NP40
		Tris 0.1% CHAPS	0	18	5		Tris 0.1% CHAPS	1	18	5			Tris 0.1% CHAPS	0	18	5		Tris 0.1% CHAPS	0	146.04	11.4158
		Tris 0.1% CHAPS	9	18	17		Tris 0.1% CHAPS	9	2	1.88889			Tris 0.1% CHAPS	9	18	17		Tris 0.1% CHAPS	0	80.9729	20.4776
												Total Experiments Enriched 1.5x		Total Spectra (sum; Table 1)					Mean Average
												5		14	54	37			0	57.4686	11.1921
			AP Target spectra (GFP or RPM-1)											AP Target spectra (GFP or RPM-1)
			GFP	RPM-1										GFP	RPM-1						Fold Increase
			GFP	RPM-1	RPM-1 LD									GFP	RPM-1	RPM-1 LD					RPM-1 LD/RPM-1
		Tris 0.1% NP40	1376	263	439								Tris 0.1% NP40	1376	263	439					0.194752
		Hepes 0.1% NP40	263	115	287								Hepes 0.1% NP40	263	115	287
		Tris 0.3% NP40	888	206	449								Tris 0.3% NP40
		Tris 0.1% NP40	759	297	525								Tris 0.1% NP40	759	297	525
		Tris 0.3% NP40	637	171	421								Tris 0.3% NP40
		Tris 0.1% CHAPS	930	112	398								Tris 0.1% CHAPS	930	112	398
		Tris 0.1% CHAPS	1406	101	355								Tris 0.1% CHAPS	1406	101	355
			Total Spectra (sum; Table 1)
			6259	1265	2874

## Sheet: DEB-1
DEB-1
MW (kDa)	121		Total Spectra for Protein of Interest					1.5x Enrichment over GFP (for selection of candidate)						Total Spectra for Protein of Interest (Enriched experiments only)					Normalized Spectra for Protein of Interest ((Total spectra-GFP background) /Target spectra)
			GFP	RPM-1	RPM-1 LD			GFP (0=1)	RPM-1	RPM-1 LD				GFP	RPM-1	RPM-1 LD			GFP	RPM-1	RPM-1 LD
		Tris 0.1% NP40	0	4	7		Tris 0.1% NP40	1	4	7			Tris 0.1% NP40	0	4	7		Tris 0.1% NP40	0	5.25406	5.50839
		Hepes 0.1% NP40	31	49	41		Hepes 0.1% NP40	31	1.58065	1.32258			Hepes 0.1% NP40	31	49	41		Hepes 0.1% NP40	0	54.0711	12.0367
	(Presented in Fig 1B, C)	Tris 0.3% NP40	29	55	51		Tris 0.3% NP40	29	1.89655	1.75862			Tris 0.3% NP40	29	55	51		Tris 0.3% NP40	0	43.6011	16.9265
		Tris 0.1% NP40	12	36	41		Tris 0.1% NP40	12	3	3.41667			Tris 0.1% NP40	12	36	41		Tris 0.1% NP40	0	27.9155	19.0823
		Tris 0.3% NP40	35	57	76		Tris 0.3% NP40	35	1.62857	2.17143			Tris 0.3% NP40	35	57	76		Tris 0.3% NP40	0	44.4444	33.6428
		Tris 0.1% CHAPS	4	13	8		Tris 0.1% CHAPS	4	3.25	2			Tris 0.1% CHAPS	4	13	8		Tris 0.1% CHAPS	0	27.7597	3.4719
		Tris 0.1% CHAPS	13	29	8		Tris 0.1% CHAPS	13	2.23077	0.615385			Tris 0.1% CHAPS	13	29	8		Tris 0.1% CHAPS	0	54.7255	0
												Total Experiments Enriched 1.5x		Total Spectra (sum; Table 1)					Mean Average
												7		124	243	232			0	36.8245	12.9527
			AP Target spectra (GFP or RPM-1)											AP Target spectra (GFP or RPM-1)
			GFP	RPM-1										GFP	RPM-1						Fold Increase
			GFP	RPM-1	RPM-1 LD									GFP	RPM-1	RPM-1 LD					RPM-1 LD/RPM-1
		Tris 0.1% NP40	1376	263	439								Tris 0.1% NP40	1376	263	439					0.35174
		Hepes 0.1% NP40	263	115	287								Hepes 0.1% NP40	263	115	287
		Tris 0.3% NP40	888	206	449								Tris 0.3% NP40	888	206	449
		Tris 0.1% NP40	759	297	525								Tris 0.1% NP40	759	297	525
		Tris 0.3% NP40	637	171	421								Tris 0.3% NP40	637	171	421
		Tris 0.1% CHAPS	930	112	398								Tris 0.1% CHAPS	930	112	398
		Tris 0.1% CHAPS	1406	101	355								Tris 0.1% CHAPS	1406	101	355
			Total Spectra (sum; Table 1)
			6259	1265	2874

[truncated: 22 more sheets: DYN-1, ERM-1, FLN-1, KIN-1, LET-92, LRP-2, MEC-12, NMY-1, PAB-1, PAB-2, PAT-2, PAT-3, PAT-4, PAT-6, PKC-2, RACK-1, RHO-1, TLN-1, TNS-1, UNC-112 …]
